# Supplementary material for: Palmitoleate Protects against Zika Virus-Induced Placental Trophoblast Apoptosis
Source: Biomedicines. 2021 Jun 4;9(6):643. doi: 10.3390/biomedicines9060643 (PMC8226770; doi:10.3390/biomedicines9060643)
Supplement: Supplementary file 1 [file biomedicines-09-00643-s001.zip]

Archive with 1 entries (1 files):
- biomedicines-1251084-supplementary.pdf
